# Supplementary material for: Assessing the role of community involvement and capacity building in larviciding applications for malaria control in Africa: A scoping review
Source: Curr Res Parasitol Vector Borne Dis. 2025 Aug 14;8:100307. doi: 10.1016/j.crpvbd.2025.100307 (PMC12396400; doi:10.1016/j.crpvbd.2025.100307)
Supplement: Multimedia component 2 [file mmc2.xlsx]

## Sheet: Data used
Covidence #	Study ID	Title	Reviewer Name	Country in which the study was conducted	Year of the study if indicated	What kind of delivery mechanism was used	Aim of study	Describe the methods used for community engagement (e.g., meetings, workshops, surveys): How was the community involved in the planning and implementation of larviciding (level of community participation )? Were there any specific strategies used to increase community engagement? If so, what were they? Were there any reported barriers to community participation?	Describe the training programs provided to raise awareness for larviciding. How many were trained? What topics were covered in the training sessions? Skill Development: What specific skills were council workers expected to develop through the training? Were there any assessments conducted to evaluate the skill development, how was the level of understanding on larviciding?	How did the community perceive the larviciding efforts?	What measures were taken to ensure the sustainability of community engagement and capacity building efforts? Were there any reported long-term impacts or outcomes?	Population description and how recruited	What were the reported outcomes of community engagement efforts? Were there any changes in community knowledge, attitudes, or practices regarding malaria control? How was the success of community engagement measured (e.g., surveys, interviews, participation rates)?	What recommendations do the authors provide for improving community-based involvement and capacity building in larviciding programs? Are there any suggested best practices or lessons learned?	What limitations did the authors identify in their study?	Outcome table (Time Point 1):	Intervention community engagemenr from	Intervention community engagemenr to	Intervention awareness from	Intervention awareness to	Setting
3	Dambach 2021	Community acceptance of environmental larviciding against malaria with Bacillus thuringiensis israelensis in rural Burkina Fasoâ€“A knowledge, attitudes and practices study	Consensus	Burkina Faso	-	both above	evaluate the population's perception and acceptance of Bti-based larviciding for malaria control and to assess community acceptance within the Nouna health district. It also sought to gather evidence on people's trust, confidence, and willingness to contribute financially or with labor	- Community engagement was primarily conducted through surveys. A total of 634 questionnaires were administered across 36 rural villages and seven town quarters of Nouna. The surveys collected information on knowledge, attitudes, and practices regarding m		The community generally perceived the larviciding efforts positively, with a high willingness to contribute financially. The majority reported perceived reductions in mosquito abundance and malaria episodes	The study suggests that for sustainability, interventions should be carried out by trustworthy sources, ideally financed by external donors initially, and should be monitored and evaluated to inform the population about their effectiveness	The study involved 127 rural study villages, with data collected from 36 villages and five town quarters of Nouna. The population was recruited through household visits where the family head was asked for permission to conduct interviews	The study reported high perceived reductions in mosquito abundance and malaria episodes. Community engagement was measured through surveys, which indicated changes in knowledge and attitudes towards malaria control	strong community involvement for sustaining vector control activities. They suggest that interventions should be trustworthy, externally financed initially, and effectively communicated to the community	The study acknowledges the hypothetical nature of willingness to pay questions and the potential for deviating behavior in actual payment scenarios
4	Dambach 2018	A qualitative study of community perception and acceptance of biological larviciding for malaria mosquito control in rural Burkina Faso	Consensus	Burkina Faso	2013 baseline, 2014 & 2015 intervention	both above	The study aimed to evaluate people's perception of the success of Bti-based larviciding for malaria control and assess its acceptance by local communities. It also sought to understand the community's trust and confidence in such programs	The Community was informed about The larviciding program through personal observations, interactions with spray personnel, and local radio announcements, although radio was not A major source of information due to limited access - The study used in-de		Perception: The community generally perceived the larviciding efforts positively, with high acceptance and willingness to support the program financially - Barriers: There were few negative opinions, mainly related to an increase in mosquito numbers, which could be attributed to naturally higher mosquito populations during the intervention years	Sustainability Measures: The study suggests that the positive environment and high acceptance of larviciding programs would facilitate their routine implementation in the future - Long-term Impacts: The study indicates an increased awareness of malaria transmission and a willingness to support ongoing larviciding efforts, suggesting potential long-term benefits in community engagement and malaria…	The study involved rural villages and a semi-urban town in Burkina Faso	The community engagement efforts resulted in high acceptance of the larviciding program and increased awareness of malaria control measures. Success was measured through interviews and focus group discussions, which revealed positive community attitudes and practices	routine implementation of larviciding programs and suggest that inclusion in regional or national malaria control guidelines would be beneficial			from 2013 to 2015, community engagement was conducted through interviews and focus group discussions		Awareness efforts included personal interactions and limited radio announcements, with a focus on increasing knowledge about malaria transmission and control measures.		Rural
10	Ngadjeu 2022	Knowledge, practices and perceptions of communities during a malaria larviciding randomized trial in the city of YaoundÃ©, Cameroon	Consensus	Cameroon	2017	Community engagement	The main aim was to assess the impact of larviciding on mosquito density and malaria transmission intensity, as well as to investigate the perceptions and practices of communities regarding malaria control during the larviciding trial	Community Involvement: Community participation was measured by the willingness of community members to allow access to their properties for larviciding activities, open their homes for mosquito collection, and propose members to work with the larviciding team. Strategies for Engagement: The study emphasized the need for active community participation and cooperation, although specific strategies …		Most participants in intervention areas acknowledged a reduction in mosquito biting densities and malaria cases, although some did not notice any change		The study involved community members from both intervention and non-intervention areas, but specific recruitment methods are not detailed in the provided contexts.	Community Engagement Outcomes: The study found that people in intervention areas were more likely to know the mode of malaria transmission and mosquito breeding habitats. Changes in Knowledge, Attitudes, or Practices: There was an improvement in knowledge and practices about malaria in intervention areas by 2019. Measurement of Success: Success was measured through surveys and interviews, as well…		The study identified limitations such as the heterogeneous structure of the population, which might have reduced the power of analysis, and the variability in malaria transmission across different districts						Urban
12	GarcÃ­a 2022	Evaluation of a Multi-Season, Community-Based Larval Source Management Program on Bioko Island, Equatorial Guinea	Consensus	Equatorial Guinea	between 2015 & 2016	both above	evaluate the effectiveness of a community-led larval source management (LSM) program to determine its potential as a sustainable malaria control method on Bioko Island	Community engagement involved Training local volunteers to identify and treat mosquito breeding sites. The Community was involved in both planning and implementation, with volunteers participating in The identification and treatment of breeding habitats - The study emphasized The importance of Training and supervision to increase Community engagement. - barriers to Participation: A decrease in at…	Ninety-two volunteers were trained in identifying breeding sites and deploying larvicides. The Training covered proper breeding site identification and treatment techniques - volunteers were expected to develop skills in identifying and treating mosquito breeding sites	Community members were eager to participate and were agreeable to future interventions, indicating A positive perception of The larviciding efforts	The study highlighted The need for periodic Training and continued supervision to ensure The Sustainability of Community engagement efforts	The study involved local volunteers from thirteen locations across Bioko Island	The community-led LSM program was effective in identifying and treating breeding sites, although there was a decrease in the number of sites identified and treated in phase II compared to phase I . Community knowledge and participation likely increased through direct involvement	recommend periodic training and continued supervision to improve community-based involvement and capacity building in larviciding programs	the reduced effectiveness of volunteers in identifying sites without professional assistance and the need for more training and supervision		From phase I (2015) to phase II (2016) Intervention Community Engagement: Decrease in the number of breeding sites identified and treated. Intervention Awareness: Likely increase in community awareness and participation through direct involvement, though specific metrics were not provided
18	Asale 2019	Community based integrated vector management for malaria control: Lessons from three years' experience (2016-2018) in Botor-Tolay district, southwestern Ethiopia	Consensus	Ethiopia	jan 2016 to dec 2018	both above	The study aimed to assess the impact of Integrated Vector Management (IVM) for malaria control in the Botor-Tolay district after three years of implementation	Methods of Engagement: Community engagement was achieved through community-wide events, meetings, and the establishment of community-based IVM working groups. School communities were also involved through co-curricular activities and IVM learning centers. - Community Involvement in LSM: Community members, students, and military personnel participated in managing mosquito breeding habitats by drai…	Training Programs: Over 38,838 people received malaria education, and 612 individuals were trained in implementing IVM, including community members, student representatives, and health extension workers. - Topics Covered: Training focused on malaria ed	Community Perception: The community showed increased awareness and knowledge about malaria transmission and control measures, indicating a positive perception of the LSM efforts.	Sustainability Measures: The establishment of Community-based structures and continuous education efforts were Measures taken to ensure sustainability.		Outcomes: Significant improvements were observed in community knowledge, attitudes, and practices regarding malaria control. Malaria cases and adult mosquito densities significantly declined over the study period - Success Measurement: Success was measured through surveys, participation rates, and the decline in malaria cases and mosquito densities	Recommendations: The authors recommend enhancing Community-based involvement and capacity building by addressing barriers such as treatment-seeking behavior and LLINs complianc	Identified Limitations: The study lacked non-intervention control villages for comparison, and it was challenging to separate the effects of community education and mobilization from other factors like climatic variations
37	Koenraadt 2021	Larval source management for malaria control: prospects for new technologies and community involvement	Consensus	general		Community engagement	The study aimed to explore innovative strategies for vector control, particularly focusing on community involvement in larval source management (LSM) for malaria control Key Findings and Lessons Learned from the Study Innovative Larval Vector Control: The study highlighted the potential of novel larval vector control methods, such as biological larvicides, RNA pesticides, and attract-and-kill app…	Methods of Community Engagement: Open Space meetings were conducted to engage the local community, resulting in community-formulated suggestions for malaria control, such as the formation of 'community malaria action teams' (CMATs) and the implementation of a mosquito LSM program using biological substances like Bti. A citizen science project involved communities in the design and implementation,…	-	Community Perception: The community perceived the LSM efforts positively, particularly noting the high effectiveness of Bti in reducing mosquito abundance and nuisance biting, which was later confirmed by independent surveys	Sustainability Measures: The study highlighted the importance of community perception for the success of control programs, as interest and motivation can wane without it, leading to only short-term benefits		Outcomes: The study reported increased community awareness and support for LSM, with significant correlations found between reported mosquito nuisance, actual mosquito numbers, and malaria cases	The authors recommend selecting community engagement approaches that have optimal local impact, which will be context and culture-dependent, requiring extensive collaborations across multiple sectors	A key limitation identified is the lack of quantitative data on the impact of community participation on epidemiological outcomes, highlighting a gap in understanding the full effect of community involvement in vector control efforts
39	Imbahale 2010	An exploratory survey of malaria prevalence and people's knowledge, attitudes and practices of mosquito larval source management for malaria control in western Kenya	Consensus	Kenya		both above	The study aimed to assess malaria prevalence and people's knowledge, attitudes, and practices regarding malaria transmission and control, particularly focusing on the role of man-made aquatic habitats in disease vector development Key Findings and Lessons Learned from the Study Malaria Prevalence and Perception: The study found that malaria prevalence was moderate, ranging from 3.2% to 6.5% acros…	The study involved an exploratory survey to gather data on community knowledge and practices. Community participation was facilitated through surveys designed to explore perceptions of malaria risk, knowledge of mosquito breeding sites, and willingness to participate in control efforts. Specific strategies to increase engagement included developing community-based training programs to raise aware…	Barriers to Participation: A significant barrier was the community's lack of understanding of the connection between man-made habitats and malaria transmission, as well as the importance of these habitats for their livelihood	Community Perception: The community perceived malaria as a major health risk, which is crucial for engaging them in prevention behaviors	The study suggests that sustainable elimination of larval habitats requires horizontally organized, community-based programs that consider people's needs	The study involved 90 households, with 30 households surveyed in each of the three communities	The study found that while LSM was frequently mentioned as a control tool, it was underutilized, with only 2 out of 90 respondents practicing it. There was a gap between knowledge and action, with misconceptions about mosquito breeding sites prevalent	The authors recommend developing community-based training programs and innovative control methods in collaboration with communities to increase awareness and participation in LSM	A key limitation was the small sample size, which may have led to missing some aspects of malaria control in the community
147	Diiro 2020	Are individuals willing to pay for community-based eco-friendly malaria vector control strategies? A case of mosquito larviciding using plant-based biopesticides in Kenya	Consensus	Kenya		both above	The primary aim was to assess individuals' willingness to pay for UZIMAX, a biopesticide for controlling mosquito larvae and malaria transmission, and to evaluate the potential demand for community-level larviciding	The study used an auction experimental approach to engage the community and assess willingness to pay. Specific methods of community involvement in planning and implementation		Many participants who were aware of larviciding reported that Bti had been applied in their villages and found it effective for controlling malaria vectors - The study highlights a lack of awareness about larviciding, with only 23% of participants aware of Bti use, indicating a barrier to community participation	The study suggests that financial and labor resource mechanisms managed by the community could spur adoption of biopesticides, generating health, environmental, and economic benefits - The study implies high adoption potential and the need for inclusive policy tools to enhance collective action and resource mobilization	The study involved 204 participants in the Becker-DeGroot-Marschak (BDM) revealed preference auctions to determine willingness to pay	Nearly all participants were willing to pay at the lowest bid price, indicating a positive outcome of community engagement efforts. The study does not provide specific measures of success like surveys or interviews	creating awareness and training, especially targeting female residents and rural areas, and developing proper marketing structures to ensure access to the biopesticide	The study notes the novelty of the biopesticide and the need for capacity building and communication to demonstrate its effectiveness						Rural and Urban
168	Mutero 2020	Evaluating the impact of larviciding with Bti and community education and mobilization as supplementary integrated vector management interventions for malaria control in Kenya and Ethiopia	Consensus	Kenya and Ethiopia	Jan2013 to Dec 2015	both above	The primary aim was to assess the impact of supplementing long-lasting insecticide-treated nets (LLINs) with larviciding using Bacillus thuringiensis israelensis (Bti) and CEM on reducing malaria vector density and prevalence	Methods of engagement: Community members, referred to as mosquito scouts, were involved in The application of Bti. They were trained locally by project staff, indicating A participatory approach in The planning and implementation of larviciding. - Strategies for engagement: The study involved Training Community members to apply Bti, which likely increased their engagement and ownership of The int…	- Training Programs: Community members were trained to apply Bti. The training aimed to equip them with skills necessary for effective larviciding. - Skill Development: The training focused on practical skills for applying Bti,			The study involved primary school children in cross-sectional malaria surveys, with a total of 11,846 participants across the study sites	The study found a significant reduction in malaria prevalence in Tolay, Ethiopia, when LLINs were combined with Bti and CEM, but not in the Kenyan sites		The study faced challenges such as potential spillover effects and the confounding influence of existing malaria control information in the study area.
178	Gowelo 2020	Community factors affecting participation in larval source management for malaria control in Chikwawa District, Southern Malawi	Consensus	Malawi		Community engagement	explore the factors affecting community acceptance and participation in larval source management (LSM) as a strategy for malaria control in Chikwawa District, Southern Malawi	Community engagement was facilitated through workshops, sensitization meetings, and involvement of local leaders. These Methods aimed to educate The Community about malaria control and The safety of using microbial larvicides like Bti - The Community was actively involved in planning and implementing LSM activities. local leaders played A crucial role in motivating Participation, and workshops we…	it highlights that workshops increased Community knowledge about malaria transmission and control	Initially, there were concerns about The safety of Bti, but sensitization meetings helped alleviate These fears. The Community eventually perceived larviciding as safe and effective	The study suggests that innovative tools to reduce labor and time demands could enhance participation.	- The study involved 87 community members through focus group discussions and in-depth interviews. Participants were recruited from the general community, health animators, and LSM committee members	Community engagement efforts led to increased awareness of malaria as A health problem and its control strategies. However, Participation varied due to The aforementioned barriers	recommend exploring innovative tools to reduce labor and time demands and investigating incentive forms to improve participation in community-driven LSM interventions	The study acknowledges a lack of sufficient evidence on the long-term impact of community engagement in malaria control and the need for further research to optimize community-driven interventions
194	VanDenBerg 2018	Community-based malaria control in southern Malawi: A description of experimental interventions of community workshops, house improvement and larval source management	Consensus	Malawi		Community engagement	The study aimed to reinforce and complement national malaria control recommendations through community-based interventions, focusing on community workshops, structural house improvements, and larval source management (LSM)	Community Involvement: The community was involved through workshops, which served as a platform for education and collective action. These workshops included problem identification, planning, and evaluation. Planning and Implementation of LSM: Community participation in LSM involved the removal of standing water bodies and larviciding with Bacillus thuringiensis israelensis, coordinated by traine…	Training was conducted for village committees on larviciding techniques. The training aimed to develop skills in larviciding and community mobilization		The interventions were integrated into existing local government structures to foster sustainability. The Hunger Project aimed to sustain community workshops in self-reliant epicentres as a continuous forum for addressing health issues	The study targeted a rural population surrounding a wildlife reserve	The interventions aimed to increase the uptake of national malaria control recommendations and foster community mobilization. Community Engagement: The study highlighted the critical role of community engagement in malaria control. By involving local volunteers, known as 'health animators', the interventions were effectively implemented at the village level. This approach facilitated education an…	The authors suggest that the methods used could be applicable to other countries and settings, emphasizing the importance of local organizational structures and education
235	Gowelo 2023	Community Participation in Habitat Management and Larviciding for the Control of Malaria Vectors in Southern Malawi	Consensus	Malawi	2025-05-16	both above	The study aimed to assess the effectiveness of community-led LSM in reducing anopheline larval densities and to explore community motivation and participation in these activities Key Findings and Lessons Learned from the Study Knowledge of Malaria Transmission: A significant majority (98%) of respondents correctly identified mosquito bites as the mode of malaria transmission. However, only 58% of…	The community was involved through the formation of LSM committees, which coordinated activities following specialized training. Engagement included interviews with LSM committee members and Health Assistants (HAs) from each village. A Knowledge, Attitude, and Practice (KAP) survey was conducted to understand factors affecting community participation. Strategies to increase engagement included ta…	Barriers to Participation: Conflicting interests, such as the importance of water bodies for livelihoods, were barriers to removing potential mosquito habitats. Less participation in habitat draining and filling activities was noted compared to other activities. Training Programs: Training covered topics such as mosquito biology, larval habitats, and the use of Bacillus thuringiensis var. israele…	Community Perception: The community gained knowledge about malaria risk factors and control methods, although this did not significantly reduce larval densities	Sustainability Measures: The study emphasized training selected groups to become "local experts" to promote local leadership and ownership, which could enhance sustainability	The study involved 502 respondents from intervention villages, including LSM committee members and HAs	The intervention increased community knowledge about malaria, but did not significantly reduce anopheline larval densities due to low mosquito densities after other malaria control interventions. Success was measured through surveys and interviews, focusing on changes in knowledge and participation rates	The authors suggest investing in training local experts to enhance community-based involvement and capacity building in LSM programs	The study noted that community-led LSM did not significantly reduce larval densities in the presence of scaled-up core malaria control interventions		From the formation of LSM committees to the implementation of activities.		From initial training sessions to increased community knowledge about malaria control methods
525	Kamndaya 2021	Household knowledge, perceptions and practices of mosquito larval source management for malaria prevention and control in Mwanza district, Malawi: a crossâ€sectional study	Consensus	Malawi		both above	The study aimed to assess household knowledge, perceptions, and practices of mosquito LSM methods to guide the design and implementation of effective malaria control interventions in rural Malawian communities Key Findings and Lessons Learned from the Study High-Level Knowledge of LSM Methods: The study found that a majority of respondents (64.5%) had a high level of knowledge about mosquito larv…	The study involved administering a household questionnaire to an adult member of each selected household. This approach was part of a cross-sectional design involving 479 households selected through two-stage sampling. Barriers to Participation: The study identified several barriers to community participation, including a lack of incentives, the labor-intensive nature of LSM activities, and the t…	Training Programs: The study did not detail specific training programs or the number of individuals trained. However, it emphasized the need for health promotion interventions to raise awareness, particularly about larviciding, which was the least known method	Community Perceptions: The study found that positive perceptions of certain LSM methods, such as clearing grass/bushes and larviciding, were low. This indicates a need for targeted health promotion interventions		The study involved 479 households in the Mwanza district, with respondents being adult members of these households	Outcomes of Community Engagement: The study reported a high level of knowledge of mosquito LSM methods among respondents, with 64.5% having high-level knowledge. However, knowledge of larviciding was notably low at 5.2%. Changes in Knowledge and Practices: The study highlighted the need for increased awareness of methods like draining stagnant water and larviciding, as knowledge was inadequate in…	The authors recommend focusing on the uneducated, crop farmers, and poor households when designing and implementing LSM strategies. They also suggest targeted health promotion interventions to improve awareness and practice of larviciding
528	Phiri 2021	Cost of community-led larval source management and house improvement for malaria control: a cost analysis within a cluster-randomized trial in a rural district in Malawi	Consensus	Malawi	2014 to 2019	both above	The primary aim was to reduce malaria transmission through community-led interventions, specifically larval source management (LSM) and house improvement (HI), in addition to standard national malaria control interventions	Methods of Community Engagement Workshops: Intensive community engagement workshops were facilitated by health animators throughout the MMP catchment area. These workshops focused on malaria-related topics and were conducted regularly. Community Involvement: Community members were actively involved in the planning and implementation of LSM. They conducted mapping of water bodies, draining, fillin…	Training Topics: The training covered topics related to LSM, including the application of Bacillus thuringiensis israelensis (Bti) and the maintenance of water bodies to prevent standing water. Skill Development: Community members developed skills in mapping, draining, filling, and larviciding. The level of understanding on larviciding was monitored through pre-and post-spray larval sampling		The epicentre approach aimed at sustainable self-reliance was a key measure to ensure long-term engagement and capacity building		Reported Outcomes: The study does not provide specific outcomes related to changes in community knowledge, attitudes, or practices in the provided contexts. Measurement of Success: Success was likely measured through participation rates and the effectiveness of interventions Key Findings Cost Comparability: The study found that the costs of implementing community-led house improvement (HI) and la…
534	McCann 2021	The effect of community-driven larval source management and house improvement on malaria transmission when added to the standard malaria control strategies in Malawi: a cluster-randomized controlled trial	Consensus	Malawi		Community engagement	The study aimed to assess the effects of community-based HI and LSM as supplementary interventions to standard malaria control strategies in reducing malaria transmission and prevalence	Community Involvement: Community engagement and participation were central to the project's strategy. The Hunger Project guided the implementation of behavior change communication and malaria vector control interventions through a community-based approach, including fortnightly malaria workshops. Strategies for Engagement: The study emphasized community buy-in, which was crucial for the success o…			The integration of community engagement was intended to enhance the sustainability of the interventions.		The study found no statistical evidence that community-based HI and/or LSM contributed to further reductions in malaria transmission beyond the reductions provided by mass ITN distribution and other NMCP interventions Entomological Inoculation Rate (EIR) Reduction: The study observed a significant reduction in the EIR, from about 3.5 infectious bites per person per year at baseline to zero across…	The authors suggest that in settings with very low transmission, novel evaluation strategies are required to demonstrate the impact of LSM and HI as complementary interventions	The study faced limitations such as a lower-than-expected baseline EIR, which decreased to zero by the end of the trial, limiting the statistical usefulness of this outcome for measuring differences among trial arms						Rural
547	Ingabire 2017	Community-based biological control of malaria mosquitoes using Bacillus thuringiensis var. israelensis (Bti) in Rwanda: Community awareness, acceptance and participation	Consensus	Rwanda	2015	both above	investigate community awareness, acceptance, and participation in LSM using Bti, and to identify challenges and recommendations for future scale-up	Meetings and Workshops: Pre-engagement meetings were held with rice farmers to facilitate community adoption of the intervention. - Focus Group Discussions: Conducted to gather data on community knowledge and acceptance of Bti, and to explore challenges and recommendations for future intervention. - Surveys: Socio-economic baseline questionnaires were used to assess community knowledge and percep…	Number Trained: A total of 39 sprayers were selected and trained. Skills Developed: Participants	The Community perceived A reduction in mosquito density and nuisance biting, indicating A positive reception of The larviciding efforts	The study emphasized The importance of integrating LSM into existing vector control Strategies for long-term Sustainability	The study involved rice farmers, local leaders, health professionals, and community health workers, recruited through cooperatives and CMATs	Outcomes: increased Community awareness and support for LSM, with perceived effectiveness in reducing mosquito abundance. Measurement of Success: Success was measured through surveys, focus group discussions, and Participation rates	addressing operational challenges, enhancing government adoption of LSM, and considering the socio-economic context for future scale-up	The study identified challenges such as manual application of Bti, long working hours, and transportation needs as limitations						Rural
585	Hakizimana 2022	Community-Based Control of Malaria Vectors Using Bacillus thuringiensis var. Israelensis (Bti) in Rwanda	Consensus	Rwanda		Community engagement	The study aimed to evaluate the entomological impact of community-based application of Bti in a rice irrigation scheme, assessing whether local communities could effectively implement LSM programs	Methods of Community Engagement: The study involved rice farmers and leaders of community-based organizations in the planning and implementation of LSM. The community was engaged through their direct involvement in mosquito larval control activities, integrating these activities into their farming practices. - Strategies for Increasing Engagement: The study highlighted the willingness of the comm…		There was a high increase in awareness and acceptance of mosquito control practices, with the community perceiving a significant impact on mosquito nuisance and potentially on malaria infection	The study suggests that empowering communities with knowledge and minor resources can sustain engagement and make LSM as effective as expert-based interventions		Outcomes of Community engagement: The Community-based approach prevented The emergence of malaria vectors from rice fields, although The impact on larval stages was less strong compared to expert-supervised interventions. - Changes in knowledge and Practices: The study reported increased awareness and acceptance of mosquito control Practices among The Community	empowering rice farmers and community leaders with knowledge and resources to implement mosquito larval control activities effectively	The study noted that the effectiveness of larviciding was reduced when implemented by communities due to potential less careful application and challenges in integrating it into daily farming practices		From the start of the study to its conclusion, community engagement was a continuous process, with specific time points not detailed in the contexts.		Effectiveness of Bti Application: The study found that the application of Bacillus thuringiensis var. Israelensis (Bti) significantly reduced Anopheles larvae populations. The expert-supervised (ES) arm showed a 49% reduction per round, which was more effective than the community-based (CB) arm with a 28% reduction, and the control arm with a 22% reduction. Community-Based Implementation Challeng…
587	Rulisa 2021	Willingness to contribute to bio-larviciding in the fight against malaria: A contingent valuation study among rice farmers in Rwanda	Consensus	Rwanda	2015	Community engagement	The main goal was to assess whether rice-farming households are willing to contribute financially to a manual spraying campaign of Bacillus thuringiensis subsp. israelensis (Bti) and to explore the potential of rice farmer cooperatives in mobilizing local resources for bio-larviciding campaigns	Methods of Community Engagement: The study involved community discussions facilitated by an international research project to explore suitable local malaria control measures. This engagement was part of the process to elicit willingness to pay for larviciding initiatives Barriers to Participation: Challenges included low levels of acceptance by the local population due to perceived risks of bio-l…		The study found a high level of acceptability for the Bti intervention among rice farmers, indicating a positive perception of the LSM efforts	The study emphasizes the importance of embedding LSM interventions in local community institutions to ensure sustainability. The role of farmer cooperatives in mobilizing resources is highlighted as a key factor for sustainable community engagement	The study surveyed 320 rice farmers who were members of one of four rice cooperatives in the Bugesera district	Outcomes of Community Engagement: The study reported significant willingness to pay among rice farmers, although it only covered a portion of the intervention costs. This indicates a need for additional funding sources Willingness to Pay (WTP) and Financial Gaps: The study found that the willingness to pay among rice farmers in Ruhuha for bio-larviciding interventions is significant but only cove…	The authors recommend allowing for bottom-up negotiations on contribution levels within cooperatives to enhance acceptability and effectiveness. They also suggest that understanding cooperative dynamics is crucial for successful resource mobilization	The study acknowledges heterogeneity in willingness to pay across cooperatives and individual farmers, which needs to be considered when engaging farmer cooperatives in LSM
608	Rulisa 2023	Local resource mobilization for malaria vector control among Rwandan rice farmers: a pilot study into the role of community ownership	Consensus	Rwanda		Community engagement	The study aimed to explore the potential for local resource mobilization towards community-based LSM and to understand the communities' willingness to co-finance LSM, focusing on the financial sustainability of routine LSM implementation	Community Involvement: The study involved rice farmers in two groups: one where farmers sprayed their fields under expert supervision and another where they organized the larviciding campaign themselves. Level of Participation: The high-agency group (self-organized) demonstrated a higher level of community participation compared to the low-agency group (expert-supervised). Strategies for Engageme…		The high-agency group showed a higher willingness to contribute financially, indicating a positive perception of the LSM efforts	The study supports the idea that community-led organization of LSM can mobilize finance for malaria control, suggesting a potential for sustainable community engagement	The study involved rice farmers	Reported Outcomes: The high-agency group outperformed the low-agency group in maintaining willingness to contribute financially, although this was not directly driven by a stronger sense of ownership. Changes in Knowledge, Attitudes, or Practices: The study indicates high levels of ownership in both treatment groups compared to the control group, with diverging perceptions concerning the effectiv…	The study suggests that community-driven malaria control interventions can promote both agentive and financial dimensions of local sustainability simultaneously	he study acknowledges the complexity of causality in community-led LSM and the interaction between agency and financial commitment,
613	Derua 2019	Bacterial larvicides used for malaria vector control in sub-Saharan Africa: review of their effectiveness and operational feasibility.	Consensus	SSA (Kenya, Tanzania, Burkina Faso, The Gambia, Congo, Botswana and Zimbabwe)		both above	The study aims to review the effectiveness and operational feasibility of bacterial larvicides for malaria vector control in SSA, focusing on community-based interventions and capacity building	community participation in larvicide applications and willingness to pay for interventions, indicating a level of community involvement. - Barriers to Community Participation: Financial constraints and scarcity of trained personnel are noted as major obstacles to delivering larviciding interventions		The interventions were generally accepted by the community, with some members willing to pay for them, indicating positive perception	The study suggests the need for sustainable anti-larval measures through capacity building and organizational development		The study reports that larvicide interventions were feasible, accepted, and safe, with costs comparable to other vector control measures	The authors recommend streamlining larviciding products based on WHOPES recommendations and emphasize the need for capacity building and organizational development for effective LSM programs	The study identifies high implementation costs and scarcity of trained personnel as limitations
619	Fillinger 2008	A tool box for operational mosquito larval control: preliminary results and early lessons from the Urban Malaria Control Programme in Dar es Salaam, Tanzania.	Consensus	Tanzania	2025-03-06	both above	The study aimed to evaluate the effectiveness of large-scale larviciding programs in reducing malaria transmission in urban Africa and to develop scalable implementation systems Key Findings Effectiveness of Larviciding: The study demonstrated that large-scale larviciding programs could significantly reduce malaria transmission in urban Africa, with a reported 31% reduction in the primary vector,…	Community Engagement Methods: The program involved local community-based staff in the planning and implementation of larval source management (LSM). The community was engaged through the employment of CORPs who conducted weekly surveys of potential Anopheles habitats. Strategies for Engagement: The program emphasized local capacity building and direct governmental participation, which were crucia…	The study does not provide specific details on the number of people trained or the topics covered. However, it highlights the improvement in staff skills and performance over time, indicating ongoing training and capacity building. Skill Development: Council workers and CORPs were expected to develop skills in larval surveillance and management. The program's success in improving standards of lar…	Community Perception: The implementation through local community-based staff led to high community acceptance and support	The program's design, which included strong community involvement and data-driven decision-making, was intended to ensure sustainability. The involvement of national and international partners also supported long-term sustainability	The study involved community members in 15 city wards, with specific interventions in three selected wards	The program reduced malaria transmission by the primary vector, Anopheles gambiae s.l., by 31% in the intervention wards. The community engagement efforts improved standards of larval surveillance and management	The authors recommend longer-term, stably financed programs to allow operational teams to mature and adapt to local challenges	The study identified operational and financial limitations in the first year as a significant challenge		Intervention Community Engagement: From the initiation of the program to the end of the first year, community engagement was a continuous process involving CORPs and local staff.		Intervention Awareness: Awareness efforts were ongoing throughout the program, with a focus on improving skills and community involvement.
624	Chaki 2014	Institutional evolution of a community-based programme for malaria control through larval source management in Dar es Salaam, United Republic of Tanzania.	Consensus	Tanzania		Community engagement	The study aimed to establish a sustainable, community-based larval source management (LSM) program for malaria control in urban Dar es Salaam, integrating local governance and community participation	Community engagement was facilitated through participatory planning, which is essential for enhancing local capacities and ensuring community ownership. The program involved community members in the planning and implementation of LSM activities, such as mapping and larvicide application. - Strategies for Engagement: The program emphasized participatory mapping and routine application of microbial…	Council workers and community members were expected to develop skills in larvicide application, entomological monitoring, and participatory mapping	The community's perception of LSM efforts was influenced by the reduction in malaria prevalence and mosquito nuisance, which motivated continued participation	The program's sustainability was ensured through integration into local administrative structures and support from national and international partners, enhancing funding possibilities and community mobilization		The program effectively reduced malaria prevalence by over 70% in the early roll-out phase, demonstrating the success of community engagement efforts	he authors recommend enhancing surveillance and intervention systems and addressing community expectations to improve community-based involvement in LSM programs	he study acknowledges challenges in translating theory into practice and the need for better understanding of community perceptions and expectations		The program began with a pilot in 2002 and scaled up between 2007 and 2009, covering 15 out of 73 wards	Scaling Up: Between 2007 and 2009, the program expanded to cover 15 out of 73 wards in Dar es Salaam. This expansion indicates a significant increase in community engagement, as more community members would have been involved in the program's activities across a larger geographical area
640	GeissbÃ¼hler 2009	Microbial larvicide application by a large-scale, community-based program reduces malaria infection prevalence in urban Dar es Salaam, Tanzania.	Consensus	Tanzania	2006	Community engagement	The primary aim was to evaluate the effectiveness of a large-scale, community-based larval control program in reducing malaria infection prevalence in urban settings	The study involved mapping and surveillance of potential Anopheles breeding sites, monitoring adult mosquito densities, and conducting cluster-sampled household surveys to assess parasite infection status and potential determinants				: The study site covered a surface area of 55 kmÂ² with approximately 611,871 residents in 2002. The intervention targeted 128,000 residents in three wards	The study reported a dramatic reduction in malaria prevalence due to the larval control program	The authors suggest that larviciding has potential for sustainable malaria control in African cities and recommend more extensive investigation of this approach			Community Engagement in the Study Household Surveys and Informed Consent: The study involved community engagement through household surveys, where residents participated by providing information about malaria infection status. Participants signed informed consent forms after being informed about the study's goals, objectives, risks, and benefits. For children under 18 years, consent was obtained …
646	Chaki 2009	Achieving high coverage of larval-stage mosquito surveillance: challenges for a community-based mosquito control programme in urban Dar es Salaam, Tanzania.	Consensus	Tanzania		Community engagement	assess the effectiveness of community-based larval habitat surveillance systems within the Urban Malaria Control Programme (UMCP) in detecting mosquito breeding sites and larvae	Community engagement Methods: The Community was involved through The employment of CORPs who conducted routine larval surveillance. The engagement was operational, with CORPs following predefined schedules and reporting to ward supervisors. - Community Participation: The level of Community Participation was operational rather than planning-based, as CORPs were assigned specific areas and tasks		The study suggests that a sustainable approach might involve blending vertical and horizontal strategies, integrating community-based labor with centralized management systems		The study involved over 90 CORPs, each responsible for a specific area within a neighborhood.	Outcomes of Community Engagement: The study found that CORPs reported 66.2% of aquatic habitats but had low detection sensitivity for Anopheles larvae, especially late-stage larvae	The authors recommend revising the UMCP system to improve access to enclosed compounds and enhance the sensitivity of habitat searche	The study identifies accessibility of habitats in urban settings as a major challenge due to fenced compounds, and under-reporting of larvae, especially where larvicides were applied
649	Mazigo 2019	Rice farmers' perceptions and acceptability in the use of a combination of biolarvicide (Bacillus thuringiensis var. israeliensis) and fertilizers application for malaria control and increase rice productivity in a rural district of central Tanzania.	Consensus	Tanzania		Community engagement	The study aimed to determine rice farmers' perceptions and acceptability of using a combination of biolarvicide and fertilizers in farming practices to control malaria and increase rice productivity	Community Engagement Methods: The study involved semi-structured interviews and focus group discussions (FGDs) with rice farmers to gather their knowledge, attitudes, and perceptions regarding the intervention. Community involvement was crucial, with emphasis on sensitization and providing clear information about the safety and effectiveness of the interventions. Community Involvement and Barrier…		The community perceived the LSM efforts positively, with a high willingness to contribute to the program due to its perceived health benefits and impact on paddy productivity	The study emphasized the need for community mobilization and multi-sectoral engagement to ensure the sustainability of the intervention program	The study involved 40 rice farmers with a mean age of 38.8 years, recruited through semi-structured interviews and FGDs	The intervention led to a perceived reduction in mosquito density and malaria risk, with high community acceptability and willingness to pay for the program High Acceptability and Willingness to Pay: The study found a high level of acceptability among rice farmers for the combined use of biolarvicides and fertilizers. All participants expressed willingness to contribute financially to the program…	The authors recommend increasing coverage areas and extending the biolarvicides application program to the dry season to maximize effects
662	Lupenza 2021	Using pastoralist community knowledge to locate and treat dry-season mosquito breeding habitats with pyriproxyfen to control Anopheles gambiae s.l. and Anopheles funestus s.l. in rural Tanzania.	Consensus	Tanzania		both above	The study aimed to use pastoralist community knowledge to locate and treat dry-season mosquito breeding habitats with pyriproxyfen to control Anopheles gambiae s.l. and Anopheles funestus s.l. Key Findings and Lessons Learned from the Study Effectiveness of Pyriproxyfen (PPF): The study demonstrated that a single application of PPF in dry-season mosquito breeding habitats resulted in up to a 90% …	Community Engagement Methods: Community sensitization meetings were conducted using a participatory learning and action approach. The meetings involved local government leaders, livestock field officers, community members (pastoralists and farmers), and the research team. The importance of community participation and the role of pastoralists in identifying mosquito breeding habitats were emphasiz…	The training included an overview of malaria transmission and the importance of community participation in vector control programs		The study suggests integrating PPF-based larviciding programs into community routine practices, such as livestock grazing, to promote community ownership and ensure sustainability	The study involved pastoralists and farmers in the Mofu village, rural Tanzania.	The use of pastoralist knowledge effectively identified and treated dry-season larval habitats, preventing adult mosquito emergence. The success of community engagement was not measured through surveys or interviews as per the provided contexts.	The authors recommend integrating larviciding programs into community practices to achieve wide coverage and promote ownership	The study identified limitations such as the small coverage of identified habitats and the lack of monitoring of the overall mosquito density reduction
689	Maheu-Giroux 2013	Impact of community-based larviciding on the prevalence of malaria infection in Dar es Salaam, Tanzania.	Consensus	Tanzania	baseline start 2004, intervention 2006	Community engagement	The study aimed to assess the effectiveness of a community-based microbial larviciding intervention in reducing the prevalence of malaria infection in urban Dar es Salaam Key Findings and Lessons Learned from the Study Reduction in Malaria Prevalence: The study found a significant reduction in malaria prevalence over the survey rounds. The prevalence decreased from 20.8% in the first round to 1.7…	Methods of Engagement: The community was involved through the employment of CORPs, who were responsible for routine mosquito control and surveillance. This approach ensured local involvement and ownership of the intervention. Strategies for Engagement: The study emphasized the importance of community involvement and sensitization, which were seen as beneficial to the programmatic activities. Spec…			The study highlights the importance of monitoring and evaluation systems to ensure effective delivery and fine-tuning of interventions, which could contribute to sustainability	The study included individuals of all ages, with data collected from 64,537 participants through cross-sectional and longitudinal surveys	The intervention led to a significant reduction in malaria prevalence, with a 21% lower odds of infection in treated areas. The success of community engagement was measured through the observed decline in malaria prevalence	The authors recommend mapping breeding habitats at high resolution, collecting locally relevant entomological information, and involving the community in programmatic activities as best practices for improving community-based involvement in LSM programs	The study acknowledges limitations such as the lack of reliable temporal information on ACT use and potential confounding factors due to seasonality in malaria transmission
709	Matindo 2022	Biolarviciding implementation in southern Tanzania: Scalability opportunities and challenges.	Consensus	Tanzania	2018 and 2019	both above	The study aimed to explore factors affecting the implementation of biolarviciding in the councils of Southern Tanzania, focusing on resource inadequacy and community participation	Methods of Engagement: Community engagement was attempted through meetings, but there was a lack of direct involvement and sensitization. Community leaders were often left to educate the community despite their limited knowledge. Barriers to Participation: Key barriers included lack of awareness due to isolated implementation, inadequate community sensitization, and insufficient involvement of po…		The community had limited awareness and involvement in the biolarviciding efforts, leading to a perception of inadequate implementation		The study involved 32 community leaders and 12 Vector Control Coordinators through interviews and document reviews	The study reported low implementation of biolarviciding in 75% of the surveyed councils, with low community involvement and participation Low Implementation Rates: The study found that biolarviciding implementation was low in 9 out of 12 councils, which accounts for 75% of the surveyed areas. This indicates significant challenges in scaling up the intervention effectively. Resource Inadequacy: A …	The authors recommend improving resource allocation and enhancing community involvement through better training and sensitization programs	The study identified limitations such as resource inadequacy, lack of training, and low community participation as significant barriers to successful implementation
713	Mapua 2021	Addressing key gaps in implementation of mosquito larviciding to accelerate malaria vector control in southern Tanzania: results of a stakeholder engagement process in local district councils.	Consensus	Tanzania		both above	The study aimed to identify key obstacles and opportunities for effectively rolling out larviciding for malaria control in the Morogoro region of southern Tanzania	Community Engagement Methods: Community engagement involved surveys and key informant interviews to assess awareness and perceptions regarding larviciding. Community sensitization was primarily conducted by ward health officers with assistance from community health workers (CHWs). Community Involvement: The community was involved through sensitization efforts, although the level of participation …	Barriers to Participation: Reported barriers included initial resistance due to safety concerns about larvicides, insufficient funding, and lack of personal protective equipment for those applying larvicides. Training Programs: The study highlighted the need for formal training for CHWs and volunteers, focusing on identifying aquatic habitats and applying larvicides.	Community Perception: While initial perceptions were neutral, overall support for larviciding was high, with many community members willing to support its introduction	Sustainability Measures: The study suggests improving community engagement and stakeholder involvement, including NGOs, to enhance awareness and ensure the sustainability of the program	The study involved community members and health officials in nine administrative councils, with 490 community members surveyed	The engagement efforts led to increased awareness and support for larviciding, although many community members remained unaware of its specifics. Success was measured through surveys and interviews Key Findings and Lessons Learned from the Study Participation in Larviciding: A majority of malaria control officials had participated in larviciding activities at least once over the previous three ye…	The authors recommend intensifying training efforts, adopting standard technical principles for larvicide application, and improving district-level financing. They also emphasize the importance of community and stakeholder engagement	The study identified gaps in technical knowledge, implementation, and stakeholder engagement as limitations		Intervention Community Engagement: From initial resistance to increased support and awareness. Intervention Awareness: From low awareness to improved understanding and acceptance of larviciding as a malaria control measure.
716	Mboera 2014	Community knowledge and acceptance of larviciding for malaria control in a rural district of east-central Tanzania.	Consensus	Tanzania		Community engagement	The primary objective was to evaluate community acceptability and willingness to participate in a larviciding program as part of a larger community-supported experiment alongside a disease treatment intervention	Methods of Engagement: Community engagement was facilitated through focus group discussions (FGDs) and in-depth interviews (IDIs) with community members and leaders. These sessions were guided by a uniform discussion guide covering topics such as malaria transmission, risk factors, and larviciding acceptability. Community Involvement: The community was involved through structured surveys and disc…		The community generally perceived larviciding positively, with a high level of trust in its safety and efficacy. However, there was a need for sensitization to manage expectations and ensure continued engagement	The study highlighted the importance of government involvement and affordable contribution rates to ensure the sustainability of community engagement efforts. Long-term impacts were not explicitly detailed in the contexts	The study involved 962 household surveys, 12 focus group discussions, and 24 in-depth interviews. Participants were recruited from the Mvomero district, with efforts made to maintain gender balance in survey administration	The study reported increased community knowledge and acceptance of larviciding, with a significant proportion willing to contribute financially. Success was measured through surveys and interviews assessing changes in knowledge, attitudes, and practices Community Trust and Acceptance: The study found that a significant majority of survey respondents trusted the safety (73.1%) and efficacy of larv…	The authors recommend enhancing community education to address misconceptions and ensure a comprehensive understanding of larviciding. They also suggest involving government initiatives to build trust and support	The study identified low baseline knowledge of larviciding as a limitation, which could affect initial community engagement. The need for ongoing education and sensitization was emphasized to overcome this barrier
777	BerlinRubin 2020	Process Evaluation of a Community-Based Microbial Larviciding Intervention for Malaria Control in Rural Tanzania.	Consensus	Tanzania		both above	The study aimed to evaluate the implementation of a larviciding intervention for malaria control, focusing on the ability of community health workers to apply the correct amount of larvicide	Methods of Engagement: Community members were recruited and trained by local leaders, entomologists, and a larvicide specialist. The training involved identifying mosquito species and applying larvicide. Community Involvement: Community members were directly involved in the planning and implementation as larviciding staff. They were responsible for identifying breeding habitats and applying larvi…	Training Details: Two community members per village were trained. The training covered identifying mosquito species and applying the correct dosage of larvicide. Skill Development: The training aimed to develop skills in identifying mosquito breeding sites and applying larvicide accurately. There is no specific mention of assessments to evaluate skill development in the provided contexts.	Larviciding staff believed the number of mosquito larvae had decreased and expressed confidence in their abilities, although they noted challenges related to rain and partner coordination		The intervention involved 12 villages, with two community members recruited per village	The intervention reached 80% of identified breeding habitats, but the correct dosage was applied at only 26% of sites, indicating issues with intervention fidelity Intervention Reach: The intervention successfully applied microbial larvicide at 80% of identified mosquito breeding habitats. This indicates a high level of reach in terms of accessing and treating potential mosquito breeding sites. I…	The authors suggest additional training, supervision, and evaluation of protocol adherence to improve community-based involvement and capacity building in LSM programs	Insufficient training, protocol adaptation, environmental and resource issues, and human error were identified as limitations affecting the intervention's success
788	Musoke 2013	Integrated approach to malaria prevention at household level in rural communities in Uganda: Experiences from a pilot project	Consensus	Uganda		both above	The primary aim was to improve knowledge and practices on malaria prevention in the community, contributing to a reduction in the occurrence of the disease and its associated consequences	Methods of Engagement: Community engagement was facilitated through the establishment of demonstration households, training of CHWs, and community sensitization activities. These methods were designed to promote the integrated approach to malaria prevention and encourage community participation. Community Involvement: The community was involved through systematic sampling of households for data c…	CHWs were trained on various methods of integrated malaria prevention. The training aimed to enhance their knowledge and ability to promote these methods within the community Skill Development: The training focused on developing skills related to the promotion and implementation of multiple malaria prevention methods.	The community showed improvement in knowledge and practices related to malaria prevention, indicating a positive perception of the integrated approach	The involvement of CHWs and the establishment of demonstration households were key strategies to ensure the sustainability of community engagement and capacity-building efforts		The study reported improvements in knowledge and practices, with statistically significant changes in specific malaria prevention practices such as IRS and mosquito screening Improvement in Knowledge and Practices: The impact evaluation revealed a general improvement in both knowledge and practices related to malaria prevention in the community following the pilot project. This was particularly e…	The authors recommend intensifying sensitization efforts and extending the duration of interventions to significantly influence changes in knowledge on multiple methods for greater public health impact	The study's non-experimental design and the lack of a comparison group were noted as limitations. Additionally, external influences such as government campaigns and mass media could have impacted the observed changes
